# Supplementary material for: Diversity of Candida spp. isolated from microbiota and infectious processes in wild mammals: a systematic review
Source: Vet Res Commun. 2026 Jul 20;50(5):470. doi: 10.1007/s11259-026-11410-1 (PMC13384996; doi:10.1007/s11259-026-11410-1)
Supplement: Supplementary file 1 — Supplementary file1 (XLSX 8 KB) [file 11259_2026_11410_MOESM1_ESM.xlsx]

## Sheet: Suplementary Table 1
Database	Search String / Keywords	Filters Applied	Results
PubMed	(("Candida"[Mesh] OR Candida[tiab] OR "Yeasts"[Mesh] OR Yeast*[tiab] OR "Mycobiome"[Mesh] OR Mycobiota[tiab] OR "Mycoses"[Mesh] OR Mycosis[ti] OR "Fungal infection*"[tiab]) AND ("Animals, Wild"[Mesh] OR Wildlife[tiab] OR ("Mammals"[Mesh] AND (wild*[tiab] OR feral[tiab] OR sylvatic[tiab] OR "free-ranging"[tiab]))))	Date: 2000-2026; Species: Other animals.	3250
Scopus	( TITLE-ABS-KEY ( candida OR yeast* OR mycobiome OR mycobiota OR mycosis OR "fungal infection*" ) ) AND ( KEY ( "Animals, Wild" ) OR TITLE-ABS-KEY ( wildlife OR "wild animal*" OR "wild mammal*" OR ( mammal* AND ( wild* OR feral OR sylvatic OR "free-ranging" ) ) ) ) AND ( LIMIT-TO ( EXACTKEYWORD , "Nonhuman" ) ) AND PUBYEAR > 2000 AND PUBYEAR < 2026	Date: 2000-2026; Species: Nonhuman.	1299
Web of Science	TS=(candida OR yeast* OR mycobiome OR mycobiota OR mycosis OR "fungal infection") AND TS=(wildlife OR "wild animal" OR "wild mammal" OR (mammal* AND (wild* OR feral OR sylvatic OR "free-ranging")))	Date: 2000-2026.	1693
SciELO	(candida OR yeast* OR mycobiota OR mycosis OR "fungal infection") AND (wildlife OR "wild animal" OR "wild mammal" OR "feral mammal" OR "sylvatic mammal")	No filters.	6
BVS Vet	(tw:(candida OR yeast* OR levedura* OR levadura* OR mycosis OR micose* OR "infecção fúngica" OR "infección fúngica")) AND (tw:(wildlife OR "wild animal*" OR "animal* silvestre*" OR "animal* selvagem*" OR "animal* de vida livre" OR "fauna silvestre" OR "animal* salvaje*" OR (mammal* AND (wild* OR feral OR sylvatic OR "free-ranging"))))	No filters.	19
